# Supplementary material for: Transcriptome of Pneumocystis carinii during Fulminate Infection: Carbohydrate Metabolism and the Concept of a Compatible Parasite
Source: PLoS One. 2007 May 9;2(5):e423. doi: 10.1371/journal.pone.0000423 (PMC1855432; doi:10.1371/journal.pone.0000423)
Supplement: Table S2 — EST BLAST2GO Molecular Function-All levels. Hierarchical distribution of the Molecular Function of the ESTs using BLAST2GO. (0.15 MB XLS) [file pone.0000423.s005.xls]

## Sheet: ESTMolFunc. Table 2
#level	go_num	function	function	num hits	score
1	GO:0003674	molecular_function	molecular_function	1880	855
1	obsolete_molecular_function	obsolete_molecular_function	molecular_function	28	20.99
2	GO:0005488	binding	molecular_function	1256	710.8
2	GO:0003824	catalytic activity	molecular_function	1104	187.9
2	GO:0004871	signal transducer activity	molecular_function	247	146
2	GO:0005215	transporter activity	molecular_function	154	75.27
2	GO:0005198	structural molecule activity	molecular_function	140	89.39
2	GO:0030528	transcription regulator activity	molecular_function	134	102.6
2	GO:0030234	enzyme regulator activity	molecular_function	111	46.44
2	GO:0005554	molecular function unknown	molecular_function	94	94
2	GO:0045182	translation regulator activity	molecular_function	80	28.42
2	GO:0030188	chaperone regulator activity	molecular_function	33	30.2
2	GO:0003774	motor activity	molecular_function	18	15.2
2	GO:0003754	chaperone activity	molecular_function	12	12
2	GO:0004009	ATP-binding cassette (ABC) transporter activity	molecular_function	6	6
2	GO:0008547	protein-synthesizing GTPase activity	molecular_function	5	5
2	GO:0016209	antioxidant activity	molecular_function	5	3
2	GO:0003930	RAS small monomeric GTPase activity	molecular_function	3	3
2	GO:0003925	small monomeric GTPase activity	molecular_function	2	2
2	GO:0003931	Rho small monomeric GTPase activity	molecular_function	2	2
2	GO:0003928	RAB small monomeric GTPase activity	molecular_function	2	2
2	GO:0045735	nutrient reservoir activity	molecular_function	1	1
2	GO:0008248	pre-mRNA splicing factor activity	molecular_function	1	1
2	GO:0004299	proteasome endopeptidase activity	molecular_function	1	1
2	GO:0008575	proteasome ATPase activity	molecular_function	1	1
2	GO:0031386	protein tag	molecular_function	1	1
3	GO:0000166	nucleotide binding	molecular_function	598	183.2
3	GO:0003676	nucleic acid binding	molecular_function	576	363.6
3	GO:0005515	protein binding	molecular_function	567	420.8
3	GO:0016740	transferase activity	molecular_function	529	107
3	GO:0016787	hydrolase activity	molecular_function	408	70.63
3	GO:0043167	ion binding	molecular_function	221	71.12
3	GO:0016491	oxidoreductase activity	molecular_function	94	41.01
3	GO:0016874	ligase activity	molecular_function	92	24.59
3	GO:0003735	structural constituent of ribosome	molecular_function	83	83
3	GO:0005386	carrier activity	molecular_function	58	20.77
3	GO:0016829	lyase activity	molecular_function	55	23.62
3	GO:0015075	ion transporter activity	molecular_function	53	14.78
3	GO:0004386	helicase activity	molecular_function	50	25.71
3	GO:0008047	enzyme activator activity	molecular_function	47	24.55
3	GO:0030695	GTPase regulator activity	molecular_function	42	29.84
3	GO:0004872	receptor activity	molecular_function	39	26.27
3	GO:0005200	structural constituent of cytoskeleton	molecular_function	35	35
3	GO:0003682	chromatin binding	molecular_function	34	28.88
3	GO:0008565	protein transporter activity	molecular_function	32	29.6
3	GO:0005489	electron transporter activity	molecular_function	30	25.01
3	GO:0016853	isomerase activity	molecular_function	29	9.833
3	GO:0004857	enzyme inhibitor activity	molecular_function	27	12.24
3	GO:0008289	lipid binding	molecular_function	24	12.86
3	GO:0019207	kinase regulator activity	molecular_function	19	5.688
3	GO:0003702	RNA polymerase II transcription factor activity	molecular_function	18	12
3	GO:0048037	cofactor binding	molecular_function	17	6.72
3	GO:0042277	peptide binding	molecular_function	17	6.622
3	GO:0005057	receptor signaling protein activity	molecular_function	16	8.639
3	GO:0008639	small protein conjugating enzyme activity	molecular_function	16	9.719
3	GO:0016564	transcriptional repressor activity	molecular_function	12	10.39
3	GO:0005342	organic acid transporter activity	molecular_function	12	8.734
3	GO:0005478	intracellular transporter activity	molecular_function	12	9.919
3	GO:0019208	phosphatase regulator activity	molecular_function	11	4.536
3	GO:0003709	RNA polymerase III transcription factor activity	molecular_function	9	9
3	GO:0008641	small protein activating enzyme activity	molecular_function	8	4.8
3	GO:0005199	structural constituent of cell wall	molecular_function	8	8
3	GO:0016563	transcriptional activator activity	molecular_function	7	7
3	GO:0003711	transcriptional elongation regulator activity	molecular_function	7	5.4
3	GO:0042562	hormone binding	molecular_function	7	7
3	GO:0030246	carbohydrate binding	molecular_function	7	3.096
3	GO:0043021	ribonucleoprotein binding	molecular_function	7	4.6
3	GO:0030235	nitric-oxide synthase regulator activity	molecular_function	6	6
3	GO:0009975	cyclase activity	molecular_function	6	3.599
3	GO:0030189	chaperone activator activity	molecular_function	6	6
3	GO:0003701	RNA polymerase I transcription factor activity	molecular_function	6	6
3	GO:0003777	microtubule motor activity	molecular_function	6	6
3	GO:0016986	transcription initiation factor activity	molecular_function	6	6
3	GO:0005275	amine transporter activity	molecular_function	5	2.592
3	GO:0015267	channel or pore class transporter activity	molecular_function	5	1.433
3	GO:0004601	peroxidase activity	molecular_function	5	5
3	GO:0019842	vitamin binding	molecular_function	4	2.4
3	GO:0001871	pattern binding	molecular_function	4	1.296
3	GO:0046906	tetrapyrrole binding	molecular_function	4	2.4
3	GO:0008307	structural constituent of muscle	molecular_function	3	3
3	GO:0008144	drug binding	molecular_function	3	2.6
3	GO:0005319	lipid transporter activity	molecular_function	3	1.56
3	GO:0015144	carbohydrate transporter activity	molecular_function	2	1.359
3	GO:0015238	drug transporter activity	molecular_function	2	0.96
3	GO:0015932	nucleobase, nucleoside, nucleotide and nucleic acid transporter activity	molecular_function	2	0.816
3	GO:0000156	two-component response regulator activity	molecular_function	2	2
3	GO:0017150	tRNA dihydrouridine synthase activity	molecular_function	2	2
3	GO:0019239	deaminase activity	molecular_function	2	1.2
3	GO:0031406	carboxylic acid binding	molecular_function	2	1.2
3	GO:0042910	xenobiotic transporter activity	molecular_function	1	0.6
3	GO:0015197	peptide transporter activity	molecular_function	1	1
3	GO:0043176	amine binding	molecular_function	1	0.6
3	GO:0042979	ornithine decarboxylase regulator activity	molecular_function	1	0.6
3	GO:0017163	negative regulator of basal transcription activity	molecular_function	1	1
3	GO:0008907	integrase activity	molecular_function	1	1
3	GO:0000146	microfilament motor activity	molecular_function	1	1
3	GO:0017140	lipoic acid synthase activity	molecular_function	1	1
3	GO:0030192	Hsp70/Hsc70 protein regulator activity	molecular_function	1	1
4	GO:0017076	purine nucleotide binding	molecular_function	530	194
4	GO:0016772	transferase activity, transferring phosphorus-containing groups	molecular_function	408	113.6
4	GO:0003677	DNA binding	molecular_function	316	268.1
4	GO:0051082	unfolded protein binding	molecular_function	259	259
4	GO:0046872	metal ion binding	molecular_function	221	118.5
4	GO:0016817	hydrolase activity, acting on acid anhydrides	molecular_function	203	23.59
4	GO:0003723	RNA binding	molecular_function	198	168.8
4	GO:0043169	cation binding	molecular_function	178	78.33
4	GO:0008233	peptidase activity	molecular_function	114	50.51
4	GO:0016788	hydrolase activity, acting on ester bonds	molecular_function	82	23.2
4	GO:0008135	translation factor activity, nucleic acid binding	molecular_function	80	47.37
4	GO:0016879	ligase activity, forming carbon-nitrogen bonds	molecular_function	63	26.75
4	GO:0031072	heat shock protein binding	molecular_function	46	44.4
4	GO:0016746	transferase activity, transferring acyl groups	molecular_function	45	9.725
4	GO:0008324	cation transporter activity	molecular_function	44	22.48
4	GO:0016741	transferase activity, transferring one-carbon groups	molecular_function	39	13.01
4	GO:0046983	protein dimerization activity	molecular_function	36	24.79
4	GO:0015399	primary active transporter activity	molecular_function	36	16.48
4	GO:0005083	small GTPase regulator activity	molecular_function	31	23.08
4	GO:0005096	GTPase activator activity	molecular_function	27	22.6
4	GO:0008092	cytoskeletal protein binding	molecular_function	27	15.21
4	GO:0016886	ligase activity, forming phosphoric ester bonds	molecular_function	23	6.768
4	GO:0019899	enzyme binding	molecular_function	22	11.2
4	GO:0008134	transcription factor binding	molecular_function	20	8.936
4	GO:0016830	carbon-carbon lyase activity	molecular_function	20	6.912
4	GO:0016875	ligase activity, forming carbon-oxygen bonds	molecular_function	20	5.687
4	GO:0003724	RNA helicase activity	molecular_function	19	12.2
4	GO:0019887	protein kinase regulator activity	molecular_function	19	9.479
4	GO:0005543	phospholipid binding	molecular_function	17	10.44
4	GO:0050662	coenzyme binding	molecular_function	16	10.2
4	GO:0004888	transmembrane receptor activity	molecular_function	16	5.288
4	GO:0015036	disulfide oxidoreductase activity	molecular_function	15	12.2
4	GO:0016769	transferase activity, transferring nitrogenous groups	molecular_function	15	10.28
4	GO:0016614	oxidoreductase activity, acting on CH-OH group of donors	molecular_function	15	8.975
4	GO:0004840	ubiquitin conjugating enzyme activity	molecular_function	15	15
4	GO:0046873	metal ion transporter activity	molecular_function	15	6.6
4	GO:0016798	hydrolase activity, acting on glycosyl bonds	molecular_function	14	4.66
4	GO:0015290	electrochemical potential-driven transporter activity	molecular_function	13	3.804
4	GO:0016757	transferase activity, transferring glycosyl groups	molecular_function	13	3.465
4	GO:0016251	general RNA polymerase II transcription factor activity	molecular_function	13	13
4	GO:0042802	protein self binding	molecular_function	12	7.6
4	GO:0005516	calmodulin binding	molecular_function	11	11
4	GO:0016860	intramolecular oxidoreductase activity	molecular_function	11	3.96
4	GO:0019888	protein phosphatase regulator activity	molecular_function	11	7.56
4	GO:0016835	carbon-oxygen lyase activity	molecular_function	11	4.44
4	GO:0016810	hydrolase activity, acting on carbon-nitrogen (but not peptide) bonds	molecular_function	11	4.219
4	GO:0001653	peptide receptor activity	molecular_function	10	5.636
4	GO:0030674	protein binding, bridging	molecular_function	10	9.6
4	GO:0016859	cis-trans isomerase activity	molecular_function	10	6
4	GO:0016903	oxidoreductase activity, acting on the aldehyde or oxo group of donors	molecular_function	10	4.08
4	GO:0004497	monooxygenase activity	molecular_function	10	7.68
4	GO:0003678	DNA helicase activity	molecular_function	10	6.319
4	GO:0008509	anion transporter activity	molecular_function	10	2.159
4	GO:0016651	oxidoreductase activity, acting on NADH or NADPH	molecular_function	9	2.376
4	GO:0008642	ubiquitin-like activating enzyme activity	molecular_function	8	8
4	GO:0019209	kinase activator activity	molecular_function	8	4.319
4	GO:0031490	chromatin DNA binding	molecular_function	8	4.8
4	GO:0016725	oxidoreductase activity, acting on CH2 groups	molecular_function	8	3.12
4	GO:0019904	protein domain specific binding	molecular_function	8	8
4	GO:0019210	kinase inhibitor activity	molecular_function	8	3.36
4	GO:0030414	protease inhibitor activity	molecular_function	7	2.52
4	GO:0051087	chaperone binding	molecular_function	7	7
4	GO:0005102	receptor binding	molecular_function	7	6.2
4	GO:0016705	oxidoreductase activity, acting on paired donors, with incorporation or reduction of molecular oxygen	molecular_function	6	2.4
4	GO:0005048	signal sequence binding	molecular_function	6	4.4
4	GO:0016765	transferase activity, transferring alkyl or aryl (other than methyl) groups	molecular_function	6	3.215
4	GO:0004383	guanylate cyclase activity	molecular_function	6	6
4	GO:0016849	phosphorus-oxygen lyase activity	molecular_function	6	3.599
4	GO:0003954	NADH dehydrogenase activity	molecular_function	6	2.16
4	GO:0016684	oxidoreductase activity, acting on peroxide as acceptor	molecular_function	5	3
4	GO:0020037	heme binding	molecular_function	4	4
4	GO:0016744	transferase activity, transferring aldehyde or ketonic groups	molecular_function	4	2.4
4	GO:0016866	intramolecular transferase activity	molecular_function	4	1.895
4	GO:0016627	oxidoreductase activity, acting on the CH-CH group of donors	molecular_function	4	2.64
4	GO:0016846	carbon-sulfur lyase activity	molecular_function	4	2.4
4	GO:0008320	protein carrier activity	molecular_function	4	4
4	GO:0016944	RNA polymerase II transcription elongation factor activity	molecular_function	4	4
4	GO:0030247	polysaccharide binding	molecular_function	4	2.159
4	GO:0046943	carboxylic acid transporter activity	molecular_function	4	1.224
4	GO:0005095	GTPase inhibitor activity	molecular_function	4	4
4	GO:0000149	SNARE binding	molecular_function	4	3.2
4	GO:0016679	oxidoreductase activity, acting on diphenols and related substances as donors	molecular_function	3	1.08
4	GO:0003923	GPI-anchor transamidase activity	molecular_function	3	3
4	GO:0042393	histone binding	molecular_function	3	3
4	GO:0003958	NADPH-hemoprotein reductase activity	molecular_function	3	3
4	GO:0019955	cytokine binding	molecular_function	3	0.647
4	GO:0015220	choline transporter activity	molecular_function	3	3
4	GO:0005548	phospholipid transporter activity	molecular_function	3	2.6
4	GO:0005047	signal recognition particle binding	molecular_function	3	3
4	GO:0005529	sugar binding	molecular_function	3	3
4	GO:0015268	alpha-type channel activity	molecular_function	3	0.388
4	GO:0045502	dynein binding	molecular_function	3	3
4	GO:0016565	general transcriptional repressor activity	molecular_function	2	2
4	GO:0030611	arsenate reductase activity	molecular_function	2	1.2
4	GO:0003704	specific RNA polymerase II transcription factor activity	molecular_function	2	2
4	GO:0008640	ubiquitin-like conjugating enzyme activity	molecular_function	2	1.2
4	GO:0051213	dioxygenase activity	molecular_function	2	0.72
4	GO:0031405	lipoic acid binding	molecular_function	2	2
4	GO:0043130	ubiquitin binding	molecular_function	2	2
4	GO:0005487	nucleocytoplasmic transporter activity	molecular_function	2	2
4	GO:0015203	polyamine transporter activity	molecular_function	2	1.319
4	GO:0043022	ribosome binding	molecular_function	2	2
4	GO:0019838	growth factor binding	molecular_function	2	1.2
4	GO:0009055	electron carrier activity	molecular_function	2	2
4	GO:0016877	ligase activity, forming carbon-sulfur bonds	molecular_function	2	0.431
4	GO:0016701	oxidoreductase activity, acting on single donors with incorporation of molecular oxygen	molecular_function	2	0.72
4	GO:0015171	amino acid transporter activity	molecular_function	2	1.319
4	GO:0015239	multidrug transporter activity	molecular_function	2	1.6
4	GO:0015288	porin activity	molecular_function	2	2
4	GO:0016566	specific transcriptional repressor activity	molecular_function	2	2
4	GO:0047485	protein N-terminus binding	molecular_function	2	2
4	GO:0019211	phosphatase activator activity	molecular_function	2	2
4	GO:0005484	SNAP receptor activity	molecular_function	2	1.2
4	GO:0004132	dCMP deaminase activity	molecular_function	2	2
4	GO:0043008	ATP-dependent protein binding	molecular_function	1	1
4	GO:0009374	biotin binding	molecular_function	1	1
4	GO:0042043	neurexin binding	molecular_function	1	1
4	GO:0016721	oxidoreductase activity, acting on superoxide radicals as acceptor	molecular_function	1	0.36
4	GO:0042123	glucanosyltransferase activity	molecular_function	1	0.6
4	GO:0015205	nucleobase transporter activity	molecular_function	1	1
4	GO:0019212	phosphatase inhibitor activity	molecular_function	1	0.6
4	GO:0030545	receptor regulator activity	molecular_function	1	0.6
4	GO:0051119	sugar transporter activity	molecular_function	1	0.6
4	GO:0016667	oxidoreductase activity, acting on sulfur group of donors	molecular_function	1	0.36
4	GO:0016840	carbon-nitrogen lyase activity	molecular_function	1	0.36
4	GO:0030519	snoRNP binding	molecular_function	1	1
4	GO:0016018	cyclosporin A binding	molecular_function	1	1
4	GO:0030276	clathrin binding	molecular_function	1	1
4	GO:0001565	phorbol ester receptor activity	molecular_function	1	0.6
4	GO:0016722	oxidoreductase activity, oxidizing metal ions	molecular_function	1	0.36
4	GO:0016645	oxidoreductase activity, acting on the CH-NH group of donors	molecular_function	1	0.36
4	GO:0048306	calcium-dependent protein binding	molecular_function	1	1
4	GO:0008073	ornithine decarboxylase inhibitor activity	molecular_function	1	1
4	GO:0016782	transferase activity, transferring sulfur-containing groups	molecular_function	1	0.36
4	GO:0015026	coreceptor activity	molecular_function	1	0.6
4	GO:0016597	amino acid binding	molecular_function	1	1
4	GO:0017170	KU70 binding	molecular_function	1	1
4	GO:0015215	nucleotide transporter activity	molecular_function	1	0.36
4	GO:0004859	phospholipase inhibitor activity	molecular_function	1	0.6
4	GO:0017025	TATA-binding protein binding	molecular_function	1	1
4	GO:0008937	ferredoxin reductase activity	molecular_function	1	1.2
4	GO:0016638	oxidoreductase activity, acting on the CH-NH2 group of donors	molecular_function	1	0.36
4	GO:0030170	pyridoxal phosphate binding	molecular_function	1	1
4	GO:0019213	deacetylase activity	molecular_function	1	0.6
4	GO:0019992	diacylglycerol binding	molecular_function	1	1
4	GO:0016730	oxidoreductase activity, acting on iron-sulfur proteins as donors	molecular_function	1	0.431
4	GO:0001671	ATPase stimulator activity	molecular_function	1	1
4	GO:0016885	ligase activity, forming carbon-carbon bonds	molecular_function	1	0.36
5	GO:0030554	adenyl nucleotide binding	molecular_function	444	266.4
5	GO:0016301	kinase activity	molecular_function	294	118
5	GO:0016773	phosphotransferase activity, alcohol group as acceptor	molecular_function	253	83.3
5	GO:0016818	hydrolase activity, acting on acid anhydrides, in phosphorus-containing anhydrides	molecular_function	203	32.26
5	GO:0016775	phosphotransferase activity, nitrogenous group as acceptor	molecular_function	166	59.76
5	GO:0046914	transition metal ion binding	molecular_function	128	80.16
5	GO:0016779	nucleotidyltransferase activity	molecular_function	110	65.19
5	GO:0019001	guanyl nucleotide binding	molecular_function	95	57
5	GO:0004175	endopeptidase activity	molecular_function	90	49.93
5	GO:0003700	transcription factor activity	molecular_function	84	84
5	GO:0003729	mRNA binding	molecular_function	58	54.2
5	GO:0003743	translation initiation factor activity	molecular_function	52	52
5	GO:0005509	calcium ion binding	molecular_function	48	48
5	GO:0016881	acid-amino acid ligase activity	molecular_function	47	28.2
5	GO:0003697	single-stranded DNA binding	molecular_function	41	41
5	GO:0008236	serine-type peptidase activity	molecular_function	40	15.83
5	GO:0008168	methyltransferase activity	molecular_function	38	21.08
5	GO:0015077	monovalent inorganic cation transporter activity	molecular_function	36	23.27
5	GO:0042578	phosphoric ester hydrolase activity	molecular_function	33	14.34
5	GO:0016820	hydrolase activity, acting on acid anhydrides, catalyzing transmembrane movement of substances	molecular_function	31	8.111
5	GO:0016747	transferase activity, transferring groups other than amino-acyl groups	molecular_function	31	6.008
5	GO:0008237	metallopeptidase activity	molecular_function	30	19.87
5	GO:0015405	P-P-bond-hydrolysis-driven transporter activity	molecular_function	27	18.48
5	GO:0003746	translation elongation factor activity	molecular_function	26	26
5	GO:0004518	nuclease activity	molecular_function	25	9.42
5	GO:0008238	exopeptidase activity	molecular_function	23	14.25
5	GO:0016831	carboxy-lyase activity	molecular_function	20	11.51
5	GO:0016876	ligase activity, forming aminoacyl-tRNA and related compounds	molecular_function	20	9.479
5	GO:0008452	RNA ligase activity	molecular_function	20	9.479
5	GO:0003712	transcription cofactor activity	molecular_function	18	11.55
5	GO:0046982	protein heterodimerization activity	molecular_function	17	17
5	GO:0016789	carboxylic ester hydrolase activity	molecular_function	17	9.639
5	GO:0016616	oxidoreductase activity, acting on the CH-OH group of donors, NAD or NADP as acceptor	molecular_function	15	11.15
5	GO:0003779	actin binding	molecular_function	14	12.8
5	GO:0015291	porter activity	molecular_function	13	6.34
5	GO:0046912	transferase activity, transferring acyl groups, acyl groups converted into alkyl on transfer	molecular_function	13	9.6
5	GO:0016758	transferase activity, transferring hexosyl groups	molecular_function	12	5.176
5	GO:0008234	cysteine-type peptidase activity	molecular_function	12	8.32
5	GO:0000287	magnesium ion binding	molecular_function	12	12
5	GO:0004930	G-protein coupled receptor activity	molecular_function	12	4.814
5	GO:0016864	intramolecular oxidoreductase activity, transposing S-S bonds	molecular_function	11	6.6
5	GO:0042803	protein homodimerization activity	molecular_function	11	11
5	GO:0016862	intramolecular oxidoreductase activity, interconverting keto- and enol-groups	molecular_function	11	6.6
5	GO:0003727	single-stranded RNA binding	molecular_function	11	6.6
5	GO:0019843	rRNA binding	molecular_function	11	9.16
5	GO:0051020	GTPase binding	molecular_function	11	3.96
5	GO:0008483	transaminase activity	molecular_function	10	8.8
5	GO:0035091	phosphoinositide binding	molecular_function	10	8.399
5	GO:0003690	double-stranded DNA binding	molecular_function	10	9.6
5	GO:0003755	peptidyl-prolyl cis-trans isomerase activity	molecular_function	10	10
5	GO:0031202	RNA splicing factor activity, transesterification mechanism	molecular_function	10	10
5	GO:0004553	hydrolase activity, hydrolyzing O-glycosyl compounds	molecular_function	9	5.199
5	GO:0008601	protein phosphatase type 2A regulator activity	molecular_function	9	9
5	GO:0008528	peptide receptor activity, G-protein coupled	molecular_function	9	7.728
5	GO:0030295	protein kinase activator activity	molecular_function	8	7.2
5	GO:0004860	protein kinase inhibitor activity	molecular_function	8	5.6
5	GO:0043035	chromatin insulator sequence binding	molecular_function	8	8
5	GO:0030508	thiol-disulfide exchange intermediate activity	molecular_function	7	7
5	GO:0016884	carbon-nitrogen ligase activity, with glutamine as amido-N-donor	molecular_function	7	4.199
5	GO:0016728	oxidoreductase activity, acting on CH2 groups, disulfide as acceptor	molecular_function	7	4.2
5	GO:0016979	lipoate-protein ligase activity	molecular_function	7	4.199
5	GO:0004866	endopeptidase inhibitor activity	molecular_function	7	4.199
5	GO:0003680	AT DNA binding	molecular_function	6	6
5	GO:0015103	inorganic anion transporter activity	molecular_function	6	2.16
5	GO:0016776	phosphotransferase activity, phosphate group as acceptor	molecular_function	6	3.599
5	GO:0016836	hydro-lyase activity	molecular_function	6	3.6
5	GO:0015082	di-, tri-valent inorganic cation transporter activity	molecular_function	6	4.319
5	GO:0016790	thiolester hydrolase activity	molecular_function	6	3.599
5	GO:0000217	DNA secondary structure binding	molecular_function	6	6
5	GO:0015631	tubulin binding	molecular_function	6	3.36
5	GO:0005085	guanyl-nucleotide exchange factor activity	molecular_function	6	5.2
5	GO:0050136	NADH dehydrogenase (quinone) activity	molecular_function	6	3.599
5	GO:0016778	diphosphotransferase activity	molecular_function	6	3.599
5	GO:0004019	adenylosuccinate synthase activity	molecular_function	6	6
5	GO:0030515	snoRNA binding	molecular_function	6	6
5	GO:0015081	sodium ion transporter activity	molecular_function	6	3.599
5	GO:0016655	oxidoreductase activity, acting on NADH or NADPH, quinone or similar compound as acceptor	molecular_function	6	3.599
5	GO:0004176	ATP-dependent peptidase activity	molecular_function	6	6
5	GO:0004738	pyruvate dehydrogenase activity	molecular_function	5	3.8
5	GO:0016624	oxidoreductase activity, acting on the aldehyde or oxo group of donors, disulfide as acceptor	molecular_function	5	3
5	GO:0016799	hydrolase activity, hydrolyzing N-glycosyl compounds	molecular_function	5	2.567
5	GO:0016811	hydrolase activity, acting on carbon-nitrogen (but not peptide) bonds, in linear amides	molecular_function	5	4.199
5	GO:0046915	transition metal ion transporter activity	molecular_function	4	3.599
5	GO:0004457	lactate dehydrogenase activity	molecular_function	4	2.4
5	GO:0005544	calcium-dependent phospholipid binding	molecular_function	4	4
5	GO:0030544	Hsp70 protein binding	molecular_function	4	4
5	GO:0008139	nuclear localization sequence binding	molecular_function	4	4
5	GO:0005099	Ras GTPase activator activity	molecular_function	4	4
5	GO:0031420	alkali metal ion binding	molecular_function	4	2.4
5	GO:0003906	DNA-(apurinic or apyrimidinic site) lyase activity	molecular_function	4	3.2
5	GO:0003684	damaged DNA binding	molecular_function	4	4
5	GO:0016780	phosphotransferase activity, for other substituted phosphate groups	molecular_function	4	1.44
5	GO:0016615	malate dehydrogenase activity	molecular_function	4	4.199
5	GO:0016814	hydrolase activity, acting on carbon-nitrogen (but not peptide) bonds, in cyclic amidines	molecular_function	4	1.632
5	GO:0000049	tRNA binding	molecular_function	4	4
5	GO:0004811	tRNA isopentenyltransferase activity	molecular_function	4	4
5	GO:0003909	DNA ligase activity	molecular_function	3	1.799
5	GO:0008061	chitin binding	molecular_function	3	3
5	GO:0016634	oxidoreductase activity, acting on the CH-CH group of donors, oxygen as acceptor	molecular_function	3	1.799
5	GO:0019956	chemokine binding	molecular_function	3	1.08
5	GO:0015079	potassium ion transporter activity	molecular_function	3	2.6
5	GO:0005216	ion channel activity	molecular_function	3	0.647
5	GO:0004802	transketolase activity	molecular_function	3	3
5	GO:0016681	oxidoreductase activity, acting on diphenols and related substances as donors, cytochrome as acceptor	molecular_function	3	1.799
5	GO:0016620	oxidoreductase activity, acting on the aldehyde or oxo group of donors, NAD or NADP as acceptor	molecular_function	3	1.799
5	GO:0016652	oxidoreductase activity, acting on NADH or NADPH, NAD or NADP as acceptor	molecular_function	3	1.799
5	GO:0005097	Rab GTPase activator activity	molecular_function	3	3
5	GO:0005098	Ran GTPase activator activity	molecular_function	3	3
5	GO:0017166	vinculin binding	molecular_function	3	3
5	GO:0010181	FMN binding	molecular_function	3	3
5	GO:0003725	double-stranded RNA binding	molecular_function	3	3
5	GO:0005253	anion channel activity	molecular_function	3	1.08
5	GO:0016878	acid-thiol ligase activity	molecular_function	2	0.72
5	GO:0016538	cyclin-dependent protein kinase regulator activity	molecular_function	2	2
5	GO:0003689	DNA clamp loader activity	molecular_function	2	2
5	GO:0017022	myosin binding	molecular_function	2	1.2
5	GO:0016215	CoA desaturase activity	molecular_function	2	1.2
5	GO:0008028	monocarboxylic acid transporter activity	molecular_function	2	0.72
5	GO:0019900	kinase binding	molecular_function	2	0.72
5	GO:0048407	platelet-derived growth factor binding	molecular_function	2	2
5	GO:0000339	RNA cap binding	molecular_function	2	2
5	GO:0042162	telomeric DNA binding	molecular_function	2	2
5	GO:0003916	DNA topoisomerase activity	molecular_function	2	1.2
5	GO:0008079	translation termination factor activity	molecular_function	2	0.96
5	GO:0004408	holocytochrome-c synthase activity	molecular_function	2	2
5	GO:0030612	arsenate reductase (thioredoxin) activity	molecular_function	2	2
5	GO:0008187	poly-pyrimidine tract binding	molecular_function	2	2
5	GO:0016812	hydrolase activity, acting on carbon-nitrogen (but not peptide) bonds, in cyclic amides	molecular_function	2	1.2
5	GO:0005034	osmosensor activity	molecular_function	2	2
5	GO:0004368	glycerol-3-phosphate dehydrogenase activity	molecular_function	2	2
5	GO:0030976	thiamin pyrophosphate binding	molecular_function	2	2
5	GO:0003688	DNA replication origin binding	molecular_function	2	2
5	GO:0008179	adenylate cyclase binding	molecular_function	2	2
5	GO:0016405	CoA-ligase activity	molecular_function	2	0.72
5	GO:0016702	oxidoreductase activity, acting on single donors with incorporation of molecular oxygen, incorporation of two atoms of oxygen	molecular_function	2	1.2
5	GO:0016712	oxidoreductase activity, acting on paired donors, with incorporation or reduction of molecular oxygen, reduced flavin or flavoprotein as one donor, and incorporation of one atom of oxygen	molecular_function	2	1.2
5	GO:0005279	amino acid-polyamine transporter activity	molecular_function	2	2.2
5	GO:0016868	intramolecular transferase activity, phosphotransferases	molecular_function	2	1.56
5	GO:0015298	solute:cation antiporter activity	molecular_function	2	0.816
5	GO:0019905	syntaxin binding	molecular_function	2	2
5	GO:0004106	chorismate mutase activity	molecular_function	1	1
5	GO:0016774	phosphotransferase activity, carboxyl group as acceptor	molecular_function	1	0.6
5	GO:0008083	growth factor activity	molecular_function	1	1
5	GO:0004324	ferredoxin-NADP+ reductase activity	molecular_function	1	1
5	GO:0043139	5' to 3' DNA helicase activity	molecular_function	1	0.6
5	GO:0015216	purine nucleotide transporter activity	molecular_function	1	0.6
5	GO:0016976	NEDD8 conjugating enzyme activity	molecular_function	1	1
5	GO:0003984	acetolactate synthase activity	molecular_function	1	1
5	GO:0035035	histone acetyltransferase binding	molecular_function	1	1
5	GO:0030555	RNA modification guide activity	molecular_function	1	0.36
5	GO:0016641	oxidoreductase activity, acting on the CH-NH2 group of donors, oxygen as acceptor	molecular_function	1	0.6
5	GO:0016783	sulfurtransferase activity	molecular_function	1	0.6
5	GO:0030546	receptor activator activity	molecular_function	1	1
5	GO:0016724	oxidoreductase activity, oxidizing metal ions, oxygen as acceptor	molecular_function	1	0.6
5	GO:0005485	v-SNARE activity	molecular_function	1	1
5	GO:0004659	prenyltransferase activity	molecular_function	1	0.36
5	GO:0016837	carbon-oxygen lyase activity, acting on polysaccharides	molecular_function	1	0.6
5	GO:0005486	t-SNARE activity	molecular_function	1	1
5	GO:0050661	NADP binding	molecular_function	1	1
5	GO:0016421	CoA carboxylase activity	molecular_function	1	0.6
5	GO:0008605	protein kinase CK2 regulator activity	molecular_function	1	1
5	GO:0016843	amine-lyase activity	molecular_function	1	0.6
5	GO:0004784	superoxide dismutase activity	molecular_function	1	0.6
5	GO:0016635	oxidoreductase activity, acting on the CH-CH group of donors, quinone or related compound as acceptor	molecular_function	1	0.6
5	GO:0008526	phosphatidylinositol transporter activity	molecular_function	1	1
5	GO:0042124	1,3-beta-glucanosyltransferase activity	molecular_function	1	1
5	GO:0016763	transferase activity, transferring pentosyl groups	molecular_function	1	0.6
5	GO:0008514	organic anion transporter activity	molecular_function	1	0.36
5	GO:0004697	protein kinase C activity	molecular_function	1	1
5	GO:0004506	squalene monooxygenase activity	molecular_function	1	1
5	GO:0050514	homospermidine synthase (spermidine-specific) activity	molecular_function	1	1
5	GO:0005092	GDP-dissociation inhibitor activity	molecular_function	1	0.6
5	GO:0016847	1-aminocyclopropane-1-carboxylate synthase activity	molecular_function	1	1
5	GO:0016671	oxidoreductase activity, acting on sulfur group of donors, disulfide as acceptor	molecular_function	1	0.6
5	GO:0042826	histone deacetylase binding	molecular_function	1	1
5	GO:0051287	NAD binding	molecular_function	1	1
5	GO:0008060	ARF GTPase activator activity	molecular_function	1	1
5	GO:0004123	cystathionine gamma-lyase activity	molecular_function	1	1
5	GO:0004086	carbamoyl-phosphate synthase activity	molecular_function	1	0.6
5	GO:0004075	biotin carboxylase activity	molecular_function	1	1
5	GO:0003883	CTP synthase activity	molecular_function	1	1
5	GO:0008194	UDP-glycosyltransferase activity	molecular_function	1	0.36
5	GO:0031559	oxidosqualene cyclase	molecular_function	1	0.6
5	GO:0016731	oxidoreductase activity, acting on iron-sulfur proteins as donors, NAD or NADP as acceptor	molecular_function	1	0.72
5	GO:0019949	SUMO conjugating enzyme activity	molecular_function	1	1
5	GO:0008599	protein phosphatase type 1 regulator activity	molecular_function	1	1
5	GO:0015175	neutral amino acid transporter activity	molecular_function	1	0.36
5	GO:0016646	oxidoreductase activity, acting on the CH-NH group of donors, NAD or NADP as acceptor	molecular_function	1	0.6
5	GO:0030228	lipoprotein receptor activity	molecular_function	1	1
5	GO:0008097	5S rRNA binding	molecular_function	1	1
5	GO:0005539	glycosaminoglycan binding	molecular_function	1	0.6
5	GO:0015179	L-amino acid transporter activity	molecular_function	1	0.36
5	GO:0004864	protein phosphatase inhibitor activity	molecular_function	1	1
5	GO:0000104	succinate dehydrogenase activity	molecular_function	1	1
5	GO:0019834	phospholipase A2 inhibitor activity	molecular_function	1	1
5	GO:0005178	integrin binding	molecular_function	1	1
5	GO:0004152	dihydroorotate dehydrogenase activity	molecular_function	1	1
5	GO:0005070	SH3/SH2 adaptor activity	molecular_function	1	1
5	GO:0004407	histone deacetylase activity	molecular_function	1	1
5	GO:0015027	coreceptor, soluble ligand activity	molecular_function	1	1
5	GO:0019237	centromeric DNA binding	molecular_function	1	1
5	GO:0016726	oxidoreductase activity, acting on CH2 groups, NAD or NADP as acceptor	molecular_function	1	1
5	GO:0016755	transferase activity, transferring amino-acyl groups	molecular_function	1	0.6
5	GO:0016709	oxidoreductase activity, acting on paired donors, with incorporation or reduction of molecular oxygen, NAD or NADH as one donor, and incorporation of one atom of oxygen	molecular_function	1	0.6
5	GO:0015039	NADPH-adrenodoxin reductase activity	molecular_function	1	1
5	GO:0016743	carboxyl- and carbamoyltransferase activity	molecular_function	1	0.6
6	GO:0005524	ATP binding	molecular_function	432	432
6	GO:0004672	protein kinase activity	molecular_function	238	124.9
6	GO:0016462	pyrophosphatase activity	molecular_function	203	53.76
6	GO:0004673	protein histidine kinase activity	molecular_function	166	99.6
6	GO:0005525	GTP binding	molecular_function	95	95
6	GO:0008270	zinc ion binding	molecular_function	94	94
6	GO:0003964	RNA-directed DNA polymerase activity	molecular_function	83	83
6	GO:0004842	ubiquitin-protein ligase activity	molecular_function	45	45
6	GO:0004252	serine-type endopeptidase activity	molecular_function	37	24.2
6	GO:0015078	hydrogen ion transporter activity	molecular_function	34	36.56
6	GO:0016791	phosphoric monoester hydrolase activity	molecular_function	33	23.9
6	GO:0008415	acyltransferase activity	molecular_function	31	10.01
6	GO:0008757	S-adenosylmethionine-dependent methyltransferase activity	molecular_function	29	21.96
6	GO:0005506	iron ion binding	molecular_function	25	24.6
6	GO:0004812	tRNA ligase activity	molecular_function	20	15.79
6	GO:0004190	aspartic-type endopeptidase activity	molecular_function	17	17.4
6	GO:0004519	endonuclease activity	molecular_function	17	8.368
6	GO:0016298	lipase activity	molecular_function	15	13.4
6	GO:0003714	transcription corepressor activity	molecular_function	14	14
6	GO:0004540	ribonuclease activity	molecular_function	13	3.879
6	GO:0004180	carboxypeptidase activity	molecular_function	13	11.07
6	GO:0004222	metalloendopeptidase activity	molecular_function	12	10.16
6	GO:0004197	cysteine-type endopeptidase activity	molecular_function	11	9.8
6	GO:0003756	protein disulfide isomerase activity	molecular_function	11	11
6	GO:0008143	poly(A) binding	molecular_function	11	11
6	GO:0003899	DNA-directed RNA polymerase activity	molecular_function	11	11
6	GO:0031267	small GTPase binding	molecular_function	11	6.6
6	GO:0008235	metalloexopeptidase activity	molecular_function	10	7.96
6	GO:0003878	ATP citrate synthase activity	molecular_function	10	10
6	GO:0001584	rhodopsin-like receptor activity	molecular_function	10	5.636
6	GO:0008169	C-methyltransferase activity	molecular_function	9	5.399
6	GO:0004177	aminopeptidase activity	molecular_function	9	6.52
6	GO:0030145	manganese ion binding	molecular_function	9	9
6	GO:0004586	ornithine decarboxylase activity	molecular_function	8	8
6	GO:0004527	exonuclease activity	molecular_function	8	2.711
6	GO:0008170	N-methyltransferase activity	molecular_function	8	3.03
6	GO:0050660	FAD binding	molecular_function	8	8
6	GO:0016805	dipeptidase activity	molecular_function	8	4.8
6	GO:0019200	carbohydrate kinase activity	molecular_function	8	5.16
6	GO:0004652	polynucleotide adenylyltransferase activity	molecular_function	7	7
6	GO:0008173	RNA methyltransferase activity	molecular_function	7	4.095
6	GO:0008276	protein methyltransferase activity	molecular_function	7	3.383
6	GO:0004748	ribonucleoside-diphosphate reductase activity	molecular_function	7	7
6	GO:0004536	deoxyribonuclease activity	molecular_function	7	3.888
6	GO:0015114	phosphate transporter activity	molecular_function	6	3.599
6	GO:0004638	phosphoribosylaminoimidazole carboxylase activity	molecular_function	6	6
6	GO:0008426	protein kinase C inhibitor activity	molecular_function	6	6
6	GO:0004642	phosphoribosylformylglycinamidine synthase activity	molecular_function	6	6
6	GO:0016978	lipoate-protein ligase B activity	molecular_function	6	6
6	GO:0004370	glycerol kinase activity	molecular_function	5	5
6	GO:0004298	threonine endopeptidase activity	molecular_function	5	5
6	GO:0019205	nucleobase, nucleoside, nucleotide kinase activity	molecular_function	5	3.36
6	GO:0004576	oligosaccharyl transferase activity	molecular_function	5	3
6	GO:0008017	microtubule binding	molecular_function	5	4.6
6	GO:0001727	lipid kinase activity	molecular_function	5	2.639
6	GO:0019104	DNA N-glycosylase activity	molecular_function	5	2.28
6	GO:0004428	inositol or phosphatidylinositol kinase activity	molecular_function	5	2.639
6	GO:0016151	nickel ion binding	molecular_function	5	5
6	GO:0017169	CDP-alcohol phosphatidyltransferase activity	molecular_function	4	2.4
6	GO:0015297	antiporter activity	molecular_function	4	1.367
6	GO:0003938	IMP dehydrogenase activity	molecular_function	4	4
6	GO:0000030	mannosyltransferase activity	molecular_function	4	3
6	GO:0030955	potassium ion binding	molecular_function	4	4
6	GO:0008905	mannose-phosphate guanylyltransferase activity	molecular_function	4	2.4
6	GO:0030060	L-malate dehydrogenase activity	molecular_function	4	4
6	GO:0000774	adenyl-nucleotide exchange factor activity	molecular_function	4	4
6	GO:0004108	citrate (Si)-synthase activity	molecular_function	4	4
6	GO:0004869	cysteine protease inhibitor activity	molecular_function	4	4
6	GO:0003713	transcription coactivator activity	molecular_function	4	3.6
6	GO:0004040	amidase activity	molecular_function	4	4
6	GO:0004221	ubiquitin thiolesterase activity	molecular_function	4	4
6	GO:0004843	ubiquitin-specific protease activity	molecular_function	4	2.4
6	GO:0004459	L-lactate dehydrogenase activity	molecular_function	4	4
6	GO:0005254	chloride channel activity	molecular_function	3	1.799
6	GO:0004327	formaldehyde dehydrogenase (glutathione) activity	molecular_function	3	3
6	GO:0004950	chemokine receptor activity	molecular_function	3	1.799
6	GO:0003910	DNA ligase (ATP) activity	molecular_function	3	3
6	GO:0019957	C-C chemokine binding	molecular_function	3	1.799
6	GO:0042134	rRNA primary transcript binding	molecular_function	3	3
6	GO:0004568	chitinase activity	molecular_function	3	3
6	GO:0005385	zinc ion transporter activity	molecular_function	3	3
6	GO:0005545	phosphatidylinositol binding	molecular_function	3	3
6	GO:0001637	G-protein chemoattractant receptor activity	molecular_function	3	1.08
6	GO:0004867	serine-type endopeptidase inhibitor activity	molecular_function	3	3
6	GO:0004470	malic enzyme activity	molecular_function	3	3
6	GO:0051015	actin filament binding	molecular_function	3	3
6	GO:0001595	angiotensin receptor activity	molecular_function	3	1.799
6	GO:0004739	pyruvate dehydrogenase (acetyl-transferring) activity	molecular_function	3	3
6	GO:0005244	voltage-gated ion channel activity	molecular_function	2	1.2
6	GO:0008976	polyphosphate kinase activity	molecular_function	2	2
6	GO:0019901	protein kinase binding	molecular_function	2	1.2
6	GO:0004611	phosphoenolpyruvate carboxykinase activity	molecular_function	2	1.2
6	GO:0015926	glucosidase activity	molecular_function	2	1.799
6	GO:0015085	calcium ion transporter activity	molecular_function	2	1.2
6	GO:0050381	unspecific monooxygenase activity	molecular_function	2	2
6	GO:0015450	protein translocase activity	molecular_function	2	2
6	GO:0008534	purine-specific oxidized base lesion DNA N-glycosylase activity	molecular_function	2	2
6	GO:0004151	dihydroorotase activity	molecular_function	2	2
6	GO:0017064	fatty acid amide hydrolase activity	molecular_function	2	2
6	GO:0004768	stearoyl-CoA 9-desaturase activity	molecular_function	2	2
6	GO:0004122	cystathionine beta-synthase activity	molecular_function	2	2
6	GO:0004591	oxoglutarate dehydrogenase (succinyl-transferring) activity	molecular_function	2	2
6	GO:0045437	uridine nucleosidase activity	molecular_function	2	2
6	GO:0004109	coproporphyrinogen oxidase activity	molecular_function	2	2
6	GO:0004069	aspartate transaminase activity	molecular_function	2	2
6	GO:0004619	phosphoglycerate mutase activity	molecular_function	2	1.6
6	GO:0004367	glycerol-3-phosphate dehydrogenase (NAD+) activity	molecular_function	2	2
6	GO:0019238	cyclohydrolase activity	molecular_function	2	0.72
6	GO:0004774	succinate-CoA ligase activity	molecular_function	2	1.2
6	GO:0004421	hydroxymethylglutaryl-CoA synthase activity	molecular_function	2	2
6	GO:0015087	cobalt ion transporter activity	molecular_function	2	2
6	GO:0015299	solute:hydrogen antiporter activity	molecular_function	2	1.359
6	GO:0019912	cyclin-dependent protein kinase activating kinase activity	molecular_function	2	2
6	GO:0003747	translation release factor activity	molecular_function	2	1.6
6	GO:0005086	ARF guanyl-nucleotide exchange factor activity	molecular_function	2	2
6	GO:0017024	myosin I binding	molecular_function	2	2
6	GO:0004594	pantothenate kinase activity	molecular_function	2	2
6	GO:0015193	L-proline transporter activity	molecular_function	1	0.6
6	GO:0015605	organophosphate ester transporter activity	molecular_function	1	0.6
6	GO:0003917	DNA topoisomerase type I activity	molecular_function	1	1
6	GO:0004372	glycine hydroxymethyltransferase activity	molecular_function	1	0.36
6	GO:0004022	alcohol dehydrogenase activity	molecular_function	1	1
6	GO:0004045	aminoacyl-tRNA hydrolase activity	molecular_function	1	1
6	GO:0009815	1-aminocyclopropane-1-carboxylate oxidase activity	molecular_function	1	1
6	GO:0047560	3-dehydrosphinganine reductase activity	molecular_function	1	1
6	GO:0004730	pseudouridylate synthase activity	molecular_function	1	1
6	GO:0004655	porphobilinogen synthase activity	molecular_function	1	1
6	GO:0050833	pyruvate transporter activity	molecular_function	1	0.6
6	GO:0004363	glutathione synthase activity	molecular_function	1	1
6	GO:0016503	pheromone receptor activity	molecular_function	1	0.72
6	GO:0015928	fucosidase activity	molecular_function	1	0.6
6	GO:0003939	L-iditol 2-dehydrogenase activity	molecular_function	1	1
6	GO:0004645	phosphorylase activity	molecular_function	1	0.6
6	GO:0019202	amino acid kinase activity	molecular_function	1	0.6
6	GO:0046527	glucosyltransferase activity	molecular_function	1	0.36
6	GO:0004448	isocitrate dehydrogenase activity	molecular_function	1	0.6
6	GO:0000334	3-hydroxyanthranilate 3,4-dioxygenase activity	molecular_function	1	1
6	GO:0003918	DNA topoisomerase (ATP-hydrolyzing) activity	molecular_function	1	1
6	GO:0030556	rRNA modification guide activity	molecular_function	1	0.6
6	GO:0004416	hydroxyacylglutathione hydrolase activity	molecular_function	1	1
6	GO:0015125	bile acid transporter activity	molecular_function	1	0.6
6	GO:0016844	strictosidine synthase activity	molecular_function	1	1
6	GO:0004021	alanine transaminase activity	molecular_function	1	1
6	GO:0008474	palmitoyl-(protein) hydrolase activity	molecular_function	1	1
6	GO:0016992	lipoate synthase activity	molecular_function	1	1
6	GO:0030983	mismatched DNA binding	molecular_function	1	1
6	GO:0004322	ferroxidase activity	molecular_function	1	1
6	GO:0043015	gamma-tubulin binding	molecular_function	1	1
6	GO:0001409	guanine nucleotide transporter activity	molecular_function	1	1
6	GO:0004057	arginyltransferase activity	molecular_function	1	1
6	GO:0000318	protein-methionine-R-oxide reductase activity	molecular_function	1	1
6	GO:0045135	poly(beta-D-mannuronate) lyase activity	molecular_function	1	1
6	GO:0004614	phosphoglucomutase activity	molecular_function	1	1
6	GO:0005507	copper ion binding	molecular_function	1	1
6	GO:0003994	aconitate hydratase activity	molecular_function	1	1
6	GO:0003887	DNA-directed DNA polymerase activity	molecular_function	1	0.6
6	GO:0004590	orotidine-5'-phosphate decarboxylase activity	molecular_function	1	1
6	GO:0003919	FMN adenylyltransferase activity	molecular_function	1	1
6	GO:0004158	dihydroorotate oxidase activity	molecular_function	1	1
6	GO:0016806	dipeptidyl-peptidase and tripeptidyl-peptidase activity	molecular_function	1	0.36
6	GO:0005381	iron ion transporter activity	molecular_function	1	1
6	GO:0005546	phosphatidylinositol-4,5-bisphosphate binding	molecular_function	1	1
6	GO:0005093	Rab GDP-dissociation inhibitor activity	molecular_function	1	1
6	GO:0004357	glutamate-cysteine ligase activity	molecular_function	1	1
6	GO:0005351	sugar porter activity	molecular_function	1	1
6	GO:0015923	mannosidase activity	molecular_function	1	0.6
6	GO:0008201	heparin binding	molecular_function	1	1
6	GO:0005296	L-proline permease activity	molecular_function	1	1
6	GO:0004785	copper, zinc superoxide dismutase activity	molecular_function	1	1
6	GO:0008240	tripeptidyl-peptidase activity	molecular_function	1	1
6	GO:0004089	carbonate dehydratase activity	molecular_function	1	1
6	GO:0004146	dihydrofolate reductase activity	molecular_function	1	1
6	GO:0004105	choline-phosphate cytidylyltransferase activity	molecular_function	1	1
6	GO:0015997	ubiquinone biosynthesis monooxygenase activity	molecular_function	1	1
6	GO:0003796	lysozyme activity	molecular_function	1	1
6	GO:0004616	phosphogluconate dehydrogenase (decarboxylating) activity	molecular_function	1	1
6	GO:0000250	lanosterol synthase activity	molecular_function	1	1
6	GO:0015359	amino acid permease activity	molecular_function	1	1
6	GO:0004853	uroporphyrinogen decarboxylase activity	molecular_function	1	1
6	GO:0003950	NAD+ ADP-ribosyltransferase activity	molecular_function	1	1
6	GO:0015276	ligand-gated ion channel activity	molecular_function	1	0.36
6	GO:0004425	indole-3-glycerol-phosphate synthase activity	molecular_function	1	1
6	GO:0030558	RNA pseudouridylation guide activity	molecular_function	1	0.6
6	GO:0003983	UTP-glucose-1-phosphate uridylyltransferase activity	molecular_function	1	1
6	GO:0016165	lipoxygenase activity	molecular_function	1	1
6	GO:0008478	pyridoxal kinase activity	molecular_function	1	1
6	GO:0008177	succinate dehydrogenase (ubiquinone) activity	molecular_function	1	1
6	GO:0003730	mRNA 3'-UTR binding	molecular_function	1	1
6	GO:0003989	acetyl-CoA carboxylase activity	molecular_function	1	1
6	GO:0004070	aspartate carbamoyltransferase activity	molecular_function	1	1
6	GO:0008171	O-methyltransferase activity	molecular_function	1	1
6	GO:0031071	cysteine desulfurase activity	molecular_function	1	1
6	GO:0004737	pyruvate decarboxylase activity	molecular_function	1	1
6	GO:0004088	carbamoyl-phosphate synthase (glutamine-hydrolyzing) activity	molecular_function	1	1
6	GO:0004311	farnesyltranstransferase activity	molecular_function	1	0.6
6	GO:0043141	ATP-dependent 5' to 3' DNA helicase activity	molecular_function	1	1
7	GO:0017111	nucleoside-triphosphatase activity	molecular_function	197	82.61
7	GO:0000155	two-component sensor molecule activity	molecular_function	166	166
7	GO:0004674	protein serine/threonine kinase activity	molecular_function	62	58.76
7	GO:0004713	protein-tyrosine kinase activity	molecular_function	33	33
7	GO:0004289	subtilase activity	molecular_function	29	29
7	GO:0004721	phosphoprotein phosphatase activity	molecular_function	24	26.52
7	GO:0016410	N-acyltransferase activity	molecular_function	19	9.143
7	GO:0016407	acetyltransferase activity	molecular_function	16	6.983
7	GO:0046933	hydrogen-transporting ATP synthase activity, rotational mechanism	molecular_function	15	15
7	GO:0008825	cyclopropane-fatty-acyl-phospholipid synthase activity	molecular_function	14	14
7	GO:0004194	pepsin A activity	molecular_function	14	14
7	GO:0004192	cathepsin D activity	molecular_function	9	9
7	GO:0003838	sterol 24-C-methyltransferase activity	molecular_function	9	9
7	GO:0042315	cytosol nonspecific dipeptidase activity	molecular_function	8	8
7	GO:0004437	inositol or phosphatidylinositol phosphatase activity	molecular_function	8	6.72
7	GO:0016796	exonuclease activity, active with either ribo- or deoxyribonucleic acids and producing 5'-phosphomonoesters	molecular_function	7	2.52
7	GO:0016284	alanine aminopeptidase activity	molecular_function	7	4.2
7	GO:0004520	endodeoxyribonuclease activity	molecular_function	7	5.119
7	GO:0016278	lysine N-methyltransferase activity	molecular_function	7	3.383
7	GO:0042054	histone methyltransferase activity	molecular_function	7	5.64
7	GO:0008137	NADH dehydrogenase (ubiquinone) activity	molecular_function	6	6
7	GO:0004749	ribose phosphate diphosphokinase activity	molecular_function	6	6
7	GO:0008408	3'-5' exonuclease activity	molecular_function	6	3.599
7	GO:0004532	exoribonuclease activity	molecular_function	6	2.16
7	GO:0004521	endoribonuclease activity	molecular_function	6	2.16
7	GO:0016408	C-acyltransferase activity	molecular_function	6	2.159
7	GO:0008536	Ran GTPase binding	molecular_function	6	6
7	GO:0005315	inorganic phosphate transporter activity	molecular_function	6	6
7	GO:0016893	endonuclease activity, active with either ribo- or deoxyribonucleic acids and producing 5'-phosphomonoesters	molecular_function	5	1.799
7	GO:0016409	palmitoyltransferase activity	molecular_function	5	1.799
7	GO:0004579	dolichyl-diphosphooligosaccharide-protein glycotransferase activity	molecular_function	5	5
7	GO:0017016	Ras GTPase binding	molecular_function	4	4
7	GO:0019201	nucleotide kinase activity	molecular_function	4	2.8
7	GO:0004815	aspartate-tRNA ligase activity	molecular_function	4	4
7	GO:0004806	triacylglycerol lipase activity	molecular_function	4	4
7	GO:0004824	lysine-tRNA ligase activity	molecular_function	4	4
7	GO:0004475	mannose-1-phosphate guanylyltransferase activity	molecular_function	4	4
7	GO:0015300	solute:solute antiporter activity	molecular_function	4	1.689
7	GO:0008175	tRNA methyltransferase activity	molecular_function	4	3.6
7	GO:0016748	succinyltransferase activity	molecular_function	4	1.44
7	GO:0008486	diphosphoinositol-polyphosphate diphosphatase activity	molecular_function	4	4
7	GO:0008121	ubiquinol-cytochrome-c reductase activity	molecular_function	3	3
7	GO:0016894	endonuclease activity, active with either ribo- or deoxyribonucleic acids and producing 3'-phosphomonoesters	molecular_function	3	1.08
7	GO:0004945	angiotensin type II receptor activity	molecular_function	3	3
7	GO:0004312	fatty-acid synthase activity	molecular_function	3	1.799
7	GO:0004178	leucyl aminopeptidase activity	molecular_function	3	3
7	GO:0003881	CDP-diacylglycerol-inositol 3-phosphatidyltransferase activity	molecular_function	3	3
7	GO:0004712	protein threonine/tyrosine kinase activity	molecular_function	3	2.2
7	GO:0016307	phosphatidylinositol phosphate kinase activity	molecular_function	3	2.4
7	GO:0019187	beta-1,4-mannosyltransferase activity	molecular_function	3	3
7	GO:0016493	C-C chemokine receptor activity	molecular_function	3	3
7	GO:0004816	asparagine-tRNA ligase activity	molecular_function	2	2
7	GO:0004558	alpha-glucosidase activity	molecular_function	2	2
7	GO:0004827	proline-tRNA ligase activity	molecular_function	2	2
7	GO:0019206	nucleoside kinase activity	molecular_function	2	1.799
7	GO:0005247	voltage-gated chloride channel activity	molecular_function	2	2
7	GO:0004529	exodeoxyribonuclease activity	molecular_function	2	1.359
7	GO:0008374	O-acyltransferase activity	molecular_function	2	1.2
7	GO:0005080	protein kinase C binding	molecular_function	2	2
7	GO:0003933	GTP cyclohydrolase activity	molecular_function	2	1.2
7	GO:0015491	cation:cation antiporter activity	molecular_function	2	0.72
7	GO:0004844	uracil DNA N-glycosylase activity	molecular_function	2	2
7	GO:0008423	bleomycin hydrolase activity	molecular_function	2	2
7	GO:0000702	oxidized base lesion DNA N-glycosylase activity	molecular_function	2	1.2
7	GO:0019107	myristoyltransferase activity	molecular_function	2	1.2
7	GO:0004825	methionine-tRNA ligase activity	molecular_function	2	2
7	GO:0004549	tRNA-specific ribonuclease activity	molecular_function	2	1.2
7	GO:0004820	glycine-tRNA ligase activity	molecular_function	2	2
7	GO:0004185	serine carboxypeptidase activity	molecular_function	2	1.2
7	GO:0004828	serine-tRNA ligase activity	molecular_function	2	2
7	GO:0004430	1-phosphatidylinositol 4-kinase activity	molecular_function	2	2
7	GO:0016417	S-acyltransferase activity	molecular_function	2	0.72
7	GO:0004240	mitochondrial processing peptidase activity	molecular_function	2	2
7	GO:0004817	cysteine-tRNA ligase activity	molecular_function	2	2
7	GO:0008462	endopeptidase Clp activity	molecular_function	2	2
7	GO:0004776	succinate-CoA ligase (GDP-forming) activity	molecular_function	2	2
7	GO:0051139	metal ion:hydrogen antiporter activity	molecular_function	1	0.6
7	GO:0008727	GDP-mannose mannosyl hydrolase activity	molecular_function	1	1
7	GO:0045127	N-acetylglucosamine kinase activity	molecular_function	1	1
7	GO:0008184	glycogen phosphorylase activity	molecular_function	1	1
7	GO:0005217	intracellular ligand-gated ion channel activity	molecular_function	1	0.6
7	GO:0008451	X-Pro aminopeptidase activity	molecular_function	1	1
7	GO:0016149	translation release factor activity, codon specific	molecular_function	1	1
7	GO:0004584	dolichyl-phosphate-mannose-glycolipid alpha-mannosyltransferase activity	molecular_function	1	1
7	GO:0003893	epsilon DNA polymerase activity	molecular_function	1	1
7	GO:0004239	methionyl aminopeptidase activity	molecular_function	1	1
7	GO:0035251	UDP-glucosyltransferase activity	molecular_function	1	0.6
7	GO:0008199	ferric iron binding	molecular_function	1	1
7	GO:0030693	caspase activity	molecular_function	1	1
7	GO:0008649	rRNA methyltransferase activity	molecular_function	1	0.36
7	GO:0004613	phosphoenolpyruvate carboxykinase (GTP) activity	molecular_function	1	1
7	GO:0000033	alpha-1,3-mannosyltransferase activity	molecular_function	1	1
7	GO:0004822	isoleucine-tRNA ligase activity	molecular_function	1	1
7	GO:0004427	inorganic diphosphatase activity	molecular_function	1	1
7	GO:0046537	2,3-bisphosphoglycerate-independent phosphoglycerate mutase activity	molecular_function	1	1
7	GO:0008409	5'-3' exonuclease activity	molecular_function	1	1
7	GO:0030559	rRNA pseudouridylation guide activity	molecular_function	1	1
7	GO:0003993	acid phosphatase activity	molecular_function	1	1
7	GO:0000700	mismatch base pair DNA N-glycosylase activity	molecular_function	1	0.6
7	GO:0004072	aspartate kinase activity	molecular_function	1	1
7	GO:0004573	mannosyl-oligosaccharide glucosidase activity	molecular_function	1	1
7	GO:0017160	Ral GTPase binding	molecular_function	1	1
7	GO:0008487	prenyl-dependent CAAX protease activity	molecular_function	1	1
7	GO:0016423	tRNA (guanine) methyltransferase activity	molecular_function	1	1
7	GO:0004818	glutamate-tRNA ligase activity	molecular_function	1	1
7	GO:0051010	microtubule plus-end binding	molecular_function	1	1
7	GO:0005224	ATP-binding and phosphorylation-dependent chloride channel activity	molecular_function	1	1
7	GO:0030374	ligand-dependent nuclear receptor transcription coactivator activity	molecular_function	1	1
7	GO:0004193	cathepsin E activity	molecular_function	1	1
7	GO:0004295	trypsin activity	molecular_function	1	1
7	GO:0004450	isocitrate dehydrogenase (NADP+) activity	molecular_function	1	1
7	GO:0008239	dipeptidyl-peptidase activity	molecular_function	1	0.6
7	GO:0008443	phosphofructokinase activity	molecular_function	1	0.6
7	GO:0005477	pyruvate carrier activity	molecular_function	1	1
7	GO:0019199	transmembrane receptor protein kinase activity	molecular_function	1	1
7	GO:0016742	hydroxymethyl-, formyl- and related transferase activity	molecular_function	1	0.6
7	GO:0047874	dolichyldiphosphatase activity	molecular_function	1	1
7	GO:0004396	hexokinase activity	molecular_function	1	1
7	GO:0004550	nucleoside diphosphate kinase activity	molecular_function	1	1
7	GO:0004932	mating-type factor pheromone receptor activity	molecular_function	1	1.2
7	GO:0004813	alanine-tRNA ligase activity	molecular_function	1	1
7	GO:0004181	metallocarboxypeptidase activity	molecular_function	1	0.6
7	GO:0008133	collagenase activity	molecular_function	1	0.6
7	GO:0004164	diphthine synthase activity	molecular_function	1	1
7	GO:0004560	alpha-L-fucosidase activity	molecular_function	1	1
7	GO:0008174	mRNA methyltransferase activity	molecular_function	1	1.2
7	GO:0004309	exopolyphosphatase activity	molecular_function	1	1
7	GO:0008964	phosphoenolpyruvate carboxylase activity	molecular_function	1	1
7	GO:0019203	carbohydrate phosphatase activity	molecular_function	1	0.6
7	GO:0008444	CDP-diacylglycerol-glycerol-3-phosphate 3-phosphatidyltransferase activity	molecular_function	1	1
7	GO:0004310	farnesyl-diphosphate farnesyltransferase activity	molecular_function	1	1
7	GO:0015126	canalicular bile acid transporter activity	molecular_function	1	1
7	GO:0001406	glycerophosphodiester transporter activity	molecular_function	1	1
8	GO:0016887	ATPase activity	molecular_function	140	75.69
8	GO:0003924	GTPase activity	molecular_function	57	57
8	GO:0004702	receptor signaling protein serine/threonine kinase activity	molecular_function	15	13.8
8	GO:0008080	N-acetyltransferase activity	molecular_function	13	9.84
8	GO:0004722	protein serine/threonine phosphatase activity	molecular_function	11	23.4
8	GO:0004679	AMP-activated protein kinase activity	molecular_function	10	10
8	GO:0004179	membrane alanyl aminopeptidase activity	molecular_function	7	7
8	GO:0018024	histone-lysine N-methyltransferase activity	molecular_function	7	9.399
8	GO:0016279	protein-lysine N-methyltransferase activity	molecular_function	7	5.64
8	GO:0016896	exoribonuclease activity, producing 5'-phosphomonoesters	molecular_function	6	3.599
8	GO:0000175	3'-5'-exoribonuclease activity	molecular_function	6	6
8	GO:0016454	C-palmitoyltransferase activity	molecular_function	5	3
8	GO:0016749	N-succinyltransferase activity	molecular_function	4	2.4
8	GO:0016891	endoribonuclease activity, producing 5'-phosphomonoesters	molecular_function	4	2.4
8	GO:0004725	protein tyrosine phosphatase activity	molecular_function	4	3.2
8	GO:0008138	protein tyrosine/serine/threonine phosphatase activity	molecular_function	3	2.6
8	GO:0004607	phosphatidylcholine-sterol O-acyltransferase activity	molecular_function	2	2
8	GO:0016418	S-acetyltransferase activity	molecular_function	2	1.2
8	GO:0004680	casein kinase activity	molecular_function	2	1.2
8	GO:0004379	glycylpeptide N-tetradecanoyltransferase activity	molecular_function	2	2
8	GO:0004708	MAP kinase kinase activity	molecular_function	2	2
8	GO:0016308	1-phosphatidylinositol-4-phosphate 5-kinase activity	molecular_function	2	2
8	GO:0003935	GTP cyclohydrolase II activity	molecular_function	2	2
8	GO:0004017	adenylate kinase activity	molecular_function	2	2
8	GO:0000285	1-phosphatidylinositol-3-phosphate 5-kinase activity	molecular_function	2	2
8	GO:0016892	endoribonuclease activity, producing 3'-phosphomonoesters	molecular_function	2	1.2
8	GO:0030523	dihydrolipoamide S-acyltransferase activity	molecular_function	2	1.2
8	GO:0004849	uridine kinase activity	molecular_function	2	2
8	GO:0046030	inositol trisphosphate phosphatase activity	molecular_function	2	1.2
8	GO:0005471	ATP:ADP antiporter activity	molecular_function	2	2
8	GO:0004315	3-oxoacyl-[acyl-carrier protein] synthase activity	molecular_function	2	2
8	GO:0008130	neutrophil collagenase activity	molecular_function	1	1
8	GO:0001734	mRNA (N6-adenosine)-methyltransferase activity	molecular_function	1	1
8	GO:0003873	6-phosphofructo-2-kinase activity	molecular_function	1	1
8	GO:0015368	calcium:cation antiporter activity	molecular_function	1	0.6
8	GO:0016453	C-acetyltransferase activity	molecular_function	1	0.6
8	GO:0004001	adenosine kinase activity	molecular_function	1	1
8	GO:0004331	fructose-2,6-bisphosphate 2-phosphatase activity	molecular_function	1	1
8	GO:0009922	fatty acid elongase activity	molecular_function	1	1
8	GO:0004677	DNA-dependent protein kinase activity	molecular_function	1	1
8	GO:0004683	calmodulin regulated protein kinase activity	molecular_function	1	0.6
8	GO:0004182	carboxypeptidase A activity	molecular_function	1	1
8	GO:0004933	mating-type a-factor pheromone receptor activity	molecular_function	1	1
8	GO:0016422	mRNA (2'-O-methyladenosine-N6-)-methyltransferase activity	molecular_function	1	1
8	GO:0016888	endodeoxyribonuclease activity, producing 5'-phosphomonoesters	molecular_function	1	0.6
8	GO:0004385	guanylate kinase activity	molecular_function	1	1
8	GO:0004934	mating-type alpha-factor pheromone receptor activity	molecular_function	1	1
8	GO:0005451	monovalent cation:proton antiporter activity	molecular_function	1	0.6
8	GO:0016889	endodeoxyribonuclease activity, producing 3'-phosphomonoesters	molecular_function	1	0.6
8	GO:0048256	flap endonuclease activity	molecular_function	1	1
8	GO:0004693	cyclin-dependent protein kinase activity	molecular_function	1	1
8	GO:0004187	carboxypeptidase D activity	molecular_function	1	1
8	GO:0008263	pyrimidine-specific mismatch base pair DNA N-glycosylase activity	molecular_function	1	1
8	GO:0004644	phosphoribosylglycinamide formyltransferase activity	molecular_function	1	1
8	GO:0016895	exodeoxyribonuclease activity, producing 5'-phosphomonoesters	molecular_function	1	0.6
8	GO:0017039	dipeptidyl-peptidase III activity	molecular_function	1	1
8	GO:0000014	single-stranded DNA specific endodeoxyribonuclease activity	molecular_function	1	1
8	GO:0004696	glycogen synthase kinase 3 activity	molecular_function	1	1
8	GO:0016436	rRNA (uridine) methyltransferase activity	molecular_function	1	0.6
8	GO:0004186	carboxypeptidase C activity	molecular_function	1	1
8	GO:0019186	acyl-CoA N-acyltransferase activity	molecular_function	1	1
8	GO:0015666	restriction endodeoxyribonuclease activity	molecular_function	1	0.6
8	GO:0004373	glycogen (starch) synthase activity	molecular_function	1	1
9	GO:0042623	ATPase activity, coupled	molecular_function	90	42.82
9	GO:0000158	protein phosphatase type 2A activity	molecular_function	11	11
9	GO:0046974	histone lysine N-methyltransferase activity (H3-K9 specific)	molecular_function	6	6
9	GO:0008420	CTD phosphatase activity	molecular_function	5	5
9	GO:0004145	diamine N-acetyltransferase activity	molecular_function	5	5
9	GO:0004724	magnesium-dependent protein serine/threonine phosphatase activity	molecular_function	5	5
9	GO:0004723	calcium-dependent protein serine/threonine phosphatase activity	molecular_function	5	5
9	GO:0000163	protein phosphatase type 1 activity	molecular_function	5	3
9	GO:0015071	protein phosphatase type 2C activity	molecular_function	5	5
9	GO:0030357	protein phosphatase type 2B activity	molecular_function	5	5
9	GO:0004758	serine C-palmitoyltransferase activity	molecular_function	5	5
9	GO:0004059	aralkylamine N-acetyltransferase activity	molecular_function	5	5
9	GO:0003870	5-aminolevulinate synthase activity	molecular_function	4	4
9	GO:0046976	histone lysine N-methyltransferase activity (H3-K27 specific)	molecular_function	4	4
9	GO:0004468	lysine N-acetyltransferase activity	molecular_function	4	2.4
9	GO:0004525	ribonuclease III activity	molecular_function	3	3
9	GO:0004707	MAP kinase activity	molecular_function	3	3
9	GO:0004445	inositol-polyphosphate 5-phosphatase activity	molecular_function	2	2
9	GO:0046027	phospholipid:diacylglycerol acyltransferase activity	molecular_function	2	2
9	GO:0004727	prenylated protein tyrosine phosphatase activity	molecular_function	2	2
9	GO:0042800	histone lysine N-methyltransferase activity (H3-K4 specific)	molecular_function	2	2
9	GO:0004596	peptide alpha-N-acetyltransferase activity	molecular_function	2	2
9	GO:0042799	histone lysine N-methyltransferase activity (H4-K20 specific)	molecular_function	2	2
9	GO:0004682	protein kinase CK2 activity	molecular_function	2	2
9	GO:0000213	tRNA-intron endonuclease activity	molecular_function	2	2
9	GO:0004742	dihydrolipoyllysine-residue acetyltransferase activity	molecular_function	2	2
9	GO:0008821	crossover junction endodeoxyribonuclease activity	molecular_function	1	1
9	GO:0004523	ribonuclease H activity	molecular_function	1	1
9	GO:0008309	double-stranded DNA specific exodeoxyribonuclease activity	molecular_function	1	1
9	GO:0017017	MAP kinase phosphatase activity	molecular_function	1	1
9	GO:0003985	acetyl-CoA C-acetyltransferase activity	molecular_function	1	1
9	GO:0004685	calcium- and calmodulin-dependent protein kinase activity	molecular_function	1	1
9	GO:0015369	calcium:hydrogen antiporter activity	molecular_function	1	1
9	GO:0008650	rRNA (uridine-2'-O-)-methyltransferase activity	molecular_function	1	1
9	GO:0015668	type III site-specific deoxyribonuclease activity	molecular_function	1	1
9	GO:0015386	potassium:hydrogen antiporter activity	molecular_function	1	1
10	GO:0008026	ATP-dependent helicase activity	molecular_function	46	35.51
10	GO:0042626	ATPase activity, coupled to transmembrane movement of substances	molecular_function	31	13.52
10	GO:0008186	RNA-dependent ATPase activity	molecular_function	17	10.2
10	GO:0008094	DNA-dependent ATPase activity	molecular_function	12	8.32
10	GO:0017018	myosin phosphatase activity	molecular_function	5	5
10	GO:0004402	histone acetyltransferase activity	molecular_function	4	4
11	GO:0042625	ATPase activity, coupled to transmembrane movement of ions	molecular_function	25	13.2
11	GO:0004004	ATP-dependent RNA helicase activity	molecular_function	17	17
11	GO:0004003	ATP-dependent DNA helicase activity	molecular_function	8	7.2
11	GO:0043142	single-stranded DNA-dependent ATPase activity	molecular_function	1	0.6
11	GO:0008559	xenobiotic-transporting ATPase activity	molecular_function	1	1
12	GO:0015662	ATPase activity, coupled to transmembrane movement of ions, phosphorylative mechanism	molecular_function	19	11.8
12	GO:0019829	cation-transporting ATPase activity	molecular_function	19	11.39
12	GO:0017116	single-stranded DNA-dependent ATP-dependent DNA helicase activity	molecular_function	1	1
13	GO:0046961	hydrogen-transporting ATPase activity, rotational mechanism	molecular_function	17	17
13	GO:0008553	hydrogen-exporting ATPase activity, phosphorylative mechanism	molecular_function	16	16
13	GO:0005388	calcium-transporting ATPase activity	molecular_function	2	2
